# Supplementary material for: AgRP neuron activity enhances reward-related consummatory behaviors during energy deficit in mice
Source: Commun Biol. 2025 Aug 4;8:1152. doi: 10.1038/s42003-025-08620-9 (PMC12321993; doi:10.1038/s42003-025-08620-9)
Supplement: Supplementary file 4 — Supplementary Data [file 42003_2025_8620_MOESM4_ESM.xlsx]

## Sheet: Fig 1.
	Figure 1 b.	Food intake									Figure 1 c.	BW
	ID	Genotipe	Condition	0	1	2	3	4	5		ID	Genotipe	Condition	0	1	2	3	4	5
	9519	WT	Fed	3.41	4.18	3.22	3.22	3.68	3.92		9519	WT	Fed	24.53	25.4	25.17	24.59	25.01	25.12
	9518	WT	Fed	2.57	3.63	2.81	3.22	3.33	4.22		9518	WT	Fed	23.22	23.99	23.72	23.63	23.64	24.26
	9441	WT	Fed	3.86	3.7	3.55	3.33	3.15	3.36		9441	WT	Fed	21.75	22.83	22.16	22.32	22.34	22.5
	9436	WT	Fed	4.08	4.09	3.73	3.67	3.71	3.51		9436	WT	Fed	22.98	22.64	22.84	22.88	22.5	23.02
	A088	WT	Fed	3.23	3.64	3.34	3.44	3	2.59		A088	WT	Fed	22.66	22.89	23.1	23.41	23.09	22.97
	9411	WT	CR	3.25	1.44	1.439	1.442	1.444	1.442		9411	WT	CR	23.25	21.32	20.53	19.38	18.43	17.53
	9436	WT	CR	3.82	1.524	1.522	1.523	1.525	1.516		9436	WT	CR	24.1	21.51	21.29	19.69	18.64	18.28
	9410	WT	CR	4.39	1.66	1.668	1.669	1.668	1.662		9410	WT	CR	22.95	21.14	20.28	19.65	19.02	18.41
	9412	WT	CR	4.22	1.629	1.63	1.625	1.627	1.629		9412	WT	CR	24.15	22.26	20.95	20.18	19.46	18.69
	9413	WT	CR	4.32	1.626	1.63	1.626	1.626	1.623		9413	WT	CR	23.37	20.46	19.92	19.76	20.03	17.58
												BW change
											ID	Genotipe	Condition	0	1	2	3	4	5
											9519	WT	Fed	0	0.0354668	0.0260905	0.00244598	0.0195679	0.0240522
											9518	WT	Fed	0	0.0331611	0.0215332	0.0176572	0.0180879	0.044789
											9441	WT	Fed	0	0.0496552	0.0188506	0.0262069	0.0271264	0.0344828
											9436	WT	Fed	0	-0.0147955	-0.00609225	-0.00435161	-0.0208877	0.00174064
											A088	WT	Fed	0	0.01015	0.0194175	0.033098	0.0189762	0.0136805
											9411	WT	CR	0	-0.0830108	-0.116989	-0.166452	-0.207312	-0.246022
											9436	WT	CR	0	-0.107469	-0.116598	-0.182988	-0.226556	-0.241494
											9410	WT	CR	0	-0.0788671	-0.11634	-0.143791	-0.171242	-0.197821
											9412	WT	CR	0	-0.0782609	-0.132505	-0.164389	-0.194203	-0.226087
											9413	WT	CR	0	-0.124519	-0.147625	-0.154472	-0.142918	-0.247754
	Figure 1 c - d.		Solution intake + preference
	ID	Genotipe	Condition	ON presentation			0			1			2			3			4
				H2O	Saccharin	Preference	H2O	Saccharin	Preference	H2O	Saccharin	Preference	H2O	Saccharin	Preference	H2O	Saccharin	Preference	H2O	Saccharin	Preference
	9519	WT	Fed	0.15	4.46	0.967462	1.37	0.25	0.154321	0.81	0.15	0.15625	0.86	0.23	0.211009	1.12	0.46	0.291139	1.3	0.4	0.235294
	9518	WT	Fed	0.38	5.59	0.936348	0.82	0.51	0.383459	0.48	0.14	0.225806	0.79	0.18	0.185567	0.95	0.4	0.296296	1.21	0.54	0.308571
	9441	WT	Fed	0.49	4.96	0.910092	0.12	0.18	0.6	0.01	0.21	0.954545	0.05	0.24	0.827586	0.34	0.36	0.514286	0.19	0.39	0.672414
	9436	WT	Fed	1	4.99	0.833055	0.15	0.15	0.5	0.11	0.19	0.633333	0.01	0.1	0.909091	0.22	0.44	0.666667	0.13	0.3	0.697674
	A088	WT	Fed	0.44	5.24	0.922535	0.79	0.24	0.23301	0.85	0.16	0.158416	0.69	0.22	0.241758	0.91	0.2	0.18018	1.17	0.25	0.176056
	9411	WT	CR	0.24	4.19	0.945824	1.31	0.17	0.114865	0.44	0.39	0.46988	0.41	1.25	0.753012	0.56	4.09	0.87957	0.48	3.38	0.875648
	9436	WT	CR	0.15	4.91	0.970356	0.72	0.59	0.450382	0.57	0.67	0.540323	0.83	1.6	0.658436	0.67	7.51	0.918093	0.71	4.04	0.850526
	9410	WT	CR	4.27	0.6	0.123203	0.15	0.13	0.464286	0.15	0.89	0.855769	0.12	4.13	0.971765	0.4	8.68	0.955947	0.13	6.46	0.980273
	9412	WT	CR	0.34	4.13	0.923937	0.12	0.26	0.684211	0.07	0.79	0.918605	0.02	6.29	0.99683	0.28	10.43	0.973856	0.3	9.48	0.969325
	9413	WT	CR	0.15	5.02	0.970986	0.1	0.09	0.473684	0.12	0.43	0.781818	0.04	8.5	0.995316	0.21	7.86	0.973978	0.2	5.02	0.961686
	Figure 1 e - f.		Saccharin intake
	ID	Condition	Group	0	1	2	3	4	Cummulative
	PBS 1	FED	ARH-intact	0.3	0.15	0.16	0.21	0.16	0.98
	9841	FED	ARH-intact	0.17	0.08	0.21	0.08	0.13	0.67
	9843	FED	ARH-intact	0.06	0.08	0.13	0.2	0.12	0.59
	SF 4	FED	ARH-intact	0.33	0.22	0.48	0.19	0.38	1.6
	SF 7	FED	ARH-intact	0.1	0.1	0.05	0.05	0.02	0.32
	MSG 1	FED	ARH-ablated	0.22	0.26	0.19	0.09	0.15	0.91
	MSG 3	FED	ARH-ablated	0.03	0.07	0.07	0.07	0.06	0.3
	MSG 5	FED	ARH-ablated	0.07	0.11	0.08	0.05	0.16	0.47
	MSG 22	FED	ARH-ablated	0.38	0.35	0.25	0.26	0.29	1.53
	MSG 24	FED	ARH-ablated	0.09	0.05	0.11	0.02	0.1	0.37
	MSG 28	FED	ARH-ablated	0.08	0.07	0.1	0.09	0.04	0.38
	MSG 29	FED	ARH-ablated	0.07	0.04	0.28	0.11	0.02	0.52
	9840	CR	ARH-intact	0.41	1.05	2.02	1.49	4.69	9.66
	9842	CR	ARH-intact	0.17	0.4	0.3	0.68	1.64	3.19
	D5	CR	ARH-intact	0.16	0.22	0.27	0.47	0.91	2.03
	SF 2	CR	ARH-intact	0.24	1.04	5.65	2.68	3.05	12.66
	SF 3	CR	ARH-intact	0.11	0.39	2.07	6.67	3.2	12.44
	SF 6	CR	ARH-intact	0.57	0.78	6.42	10.08	2.24	20.09
	SF 9	CR	ARH-intact	0.39	0.92	1.26	5.22	5.84	13.63
	MSG 2	CR	ARH-ablated	0.12	0.54	0.43	0.46	0.6	2.15
	MSG 4	CR	ARH-ablated	0.15	1.07	0.72	1.06	1.16	4.16
	D2	CR	ARH-ablated	0.22	0.27	0.3	0.39	0.65	1.83
	D3	CR	ARH-ablated	0.38	0.56	1.01	0.96	1.43	4.34
	D4	CR	ARH-ablated	0.14	0.39	1.34	1.16	2.7	5.73
	MSG 23	CR	ARH-ablated	0.03	0.44	1.07	1.06	1.64	4.24
	MSG 25	CR	ARH-ablated	0.17	0.36	0.54	1.05	2.06	4.18
	MSG 21	CR	ARH-ablated	0.18	0.4	1.22	2.37	0.03	4.2
	MSG 26	CR	ARH-ablated	0.06	0.35	0.52	2.01	2.71	5.65
	MSG 27	CR	ARH-ablated	0.06	0.25	0.16	0.38	1.66	2.51
	MSG 30	CR	ARH-ablated	0.09	0.45	0.28	1.12	3.93	5.87
	Mean ARH-intact CR			0.292857	0.685714	2.57	3.89857	3.08143	10.5286
	Mean ARH-ablated CR			0.145455	0.461818	0.69	1.09273	1.68818	4.07818
	%			0.496674	0.673485	0.268482	0.280289	0.547857	0.387344

## Sheet: Fig 2.
	Figure 2 a.	ARH c-Fos				Figure 2 c.	ARH AgRP intensity				Figure 2 e.
	ID	Genotipe	Condition	c-Fos		ID	Genotipe	Condition			ID	Condition	Cum. Sac	c-Fos	AgRP	c-Fos/AgRP	% coloc/AgRP
	6321	WT	Fed	17		8275	WT	Fed	0.88648		C286	CR	13.56	121.5	64.5	56.5	0.875969
	9764	WT	Fed	12.25		8277	WT	Fed	1.00798		C296	CR	3.35	35.8	20.6	3.4	0.165049
	9769	WT	Fed	3.83333		A088	WT	Fed	1.10554		B960	CR	5.81	42	23.6667	13.8333	0.584507
	9698	WT	Fed	5.66667							C271	CR	1.67	25.3333	29	6	0.206897
	9613	WT	Fed	7.16667							C668	CR	6.26	66.6667	36.1667	20.1667	0.557604
						8268	WT	CR	2.56132		C930	CR	21.47	89	47.1667	40.1667	0.85159
						8253	WT	CR	1.77125
	9721	WT	CR	56.3333		8276	WT	CR	1.20982
	9766	WT	CR	20.375		8278	WT	CR	1.45699
	9765	WT	CR	64.1667		8981	WT	CR	2.25164
	9770	WT	CR	49.75		9103	WT	CR	2.1807
	9720	WT	CR	66
	Figure 2 g.	ARH c-Fos NPY-hrGFP
	ID	Genotipe	Condition	c-Fos	hrGFP	c-Fos/hrGFP	% coloc/c-Fos	% coloc/hrGFP
	9126	NPY-hrGFP	Fed	0	43	0	0	0
	9130	NPY-hrGFP	Fed	0.25	53.625	0	0	0
	5230	NPY-hrGFP	Fed	6.25	50.25	1.5	0.24	0.0298507
	9144	NPY-hrGFP	CR	89.3333	67	47.3333	0.529851	0.706468
	9125	NPY-hrGFP	CR	98.5714	47.8571	36.1429	0.366667	0.755224
	9181	NPY-hrGFP	CR	98.3333	56	46.1667	0.469492	0.824405
	9143	NPY-hrGFP	CR	81.9	55.1	36.6	0.446886	0.664247
	9148	NPY-hrGFP	CR	101.25	55.75	47	0.464198	0.843049
	9085	NPY-hrGFP	CR	25.2857	37.2857	12	0.474576	0.321839

## Sheet: Fig 3.
	Figure 3 a.		PVH c-Fos			Figure 3 c.		BNST c-Fos
	ID	Genotipe	Condition	c-Fos		ID	Genotipe	Condition	c-Fos
	6321	WT	Fed	16		B855	WT	Fed	4.5
	9764	WT	Fed	20		B854	WT	Fed	10.8333
	9769	WT	Fed	13.3333		7224	WT	Fed	19.5
	9698	WT	Fed	6		7225	WT	Fed	10.25
	9613	WT	Fed	19.75
						C938	WT	CR	55.5
	9721	WT	CR	42		C937	WT	CR	43
	9766	WT	CR	36.5		C936	WT	CR	41
	9765	WT	CR	87		D052	WT	CR	52.5
	9770	WT	CR	46.5
	9720	WT	CR	51.5
	Figure 3 e.		PVH AgRP area			Figure 3 g.		BNST AgRP area
	ID	Genotipe	Condition			ID	Genotipe	Condition
	8266	WT	Fed	1.33333		8266	WT	Fed	1.11679
	8275	WT	Fed	1.0303		8275	WT	Fed	0.905109
	8277	WT	Fed	1.09091		8277	WT	Fed	0.978102
	A088	WT	Fed	0.545455
						8268	WT	CR	0.423358
	8268	WT	CR	0.363636		8253	WT	CR	0.284672
	8253	WT	CR	0.666667		8276	WT	CR	0.416058
	8276	WT	CR	0.727273		8278	WT	CR	0.343066
	8278	WT	CR	0.666667		8981	WT	CR	0.751825
	8981	WT	CR	2		9103	WT	CR	0.489051
	9103	WT	CR	1.87879

## Sheet: Fig 4.
	Figure 4 b.	4h Sac intake					Figure 4 c.	Body weight
	ID	Genotipe	Condition	Veh	CNO		ID	Genotipe	Condition	Treatment	0	1	2	3	4	5
	384	AgRP-Cre	ARH-Gq	1.17	4.34		B809	AgRP-Gi	CR	Veh	21.15	20.59	19.25	19.12	18.11	17.74
	374	AgRP-Cre	ARH-Gq	0.93	1.32		B993	AgRP-Gi	CR	Veh	21.29	20.11	19.36	18.82	18.13	17.84
	376	AgRP-Cre	ARH-Gq	1.13	4.3		C257	AgRP-Gi	CR	Veh	25.95	23.03	22.31	21.67	21.41	20.36
	452	AgRP-Cre	ARH-Gq	0.95	9.86		C258	AgRP-Gi	CR	Veh	20.37	18.94	18.27	17.43	17.17	16.84
	381	AgRP-Cre	ARH-Gq	0.36	3.13		C216	AgRP-Gi	CR	Veh	25.5	23.18	22.03	21.58	21.22	20.5
							C560	AgRP-Gi	CR	Veh	24.21	23.23	22.22	21.29	20.84	20.33
							C667	AgRP-Gi	CR	Veh	20.54	20.12	19.42	18.75	18.19	17.88
							C670	AgRP-Gi	CR	Veh	20.92	20	18.9	18.3	17.82	17.22
							C932	AgRP-Gi	CR	Veh	22.14	19.54	19.34	18.54	18.27	17.75
							D057	AgRP-Gi	CR	Veh	20.64	18.97	17.91	16.91	16.06	16.16
							C926	AgRP-Gi	CR	Veh	20.4	18.88	17.95	17.35	16.64	14.98
							B810	AgRP-Gi	CR	CNO	22.74	21.51	20.62	19.75	19.27	18.56
							B811	AgRP-Gi	CR	CNO	24.61	23.25	22.25	21.79	20.91	20.57
							B660	AgRP-Gi	CR	CNO	22.56	20.92	19.99	19.63	19.19	18.64
							C213	AgRP-Gi	CR	CNO	24.72	22.37	21.73	21.14	20.41	19.44
							C561	AgRP-Gi	CR	CNO	26.09	24.7	23.39	22.52	21.79	21.12
							C662	AgRP-Gi	CR	CNO	22.75	21.94	20.86	20.08	19.35	18.76
							C671	AgRP-Gi	CR	CNO	23.29	22.84	20.98	20.22	19.01	17.28
							D055	AgRP-Gi	CR	CNO	25.52	23.03	21.78	20.55	19.64	18.47
							D060	AgRP-Gi	CR	CNO	21.91	20.08	19.02	17.27	16.6	16.89
								Body weight change
							ID	Genotipe	Condition	Treatment	0	1	2	3	4	5
							B809	AgRP-Gi	CR	Veh	0	-0.0264775	-0.0898345	-0.0959811	-0.143735	-0.161229
							B993	AgRP-Gi	CR	Veh	0	-0.0554251	-0.0906529	-0.116017	-0.148426	-0.162048
							C257	AgRP-Gi	CR	Veh	0	-0.112524	-0.14027	-0.164933	-0.174952	-0.215414
							C258	AgRP-Gi	CR	Veh	0	-0.0702013	-0.103093	-0.14433	-0.157094	-0.173294
							C216	AgRP-Gi	CR	Veh	0	-0.0909804	-0.136078	-0.153725	-0.167843	-0.196078
							C560	AgRP-Gi	CR	Veh	0	-0.0404791	-0.0821974	-0.120611	-0.139199	-0.160264
							C667	AgRP-Gi	CR	Veh	0	-0.0204479	-0.0545278	-0.087147	-0.114411	-0.129503
							C670	AgRP-Gi	CR	Veh	0	-0.0439771	-0.0965583	-0.125239	-0.148184	-0.176864
							C932	AgRP-Gi	CR	Veh	0	-0.117435	-0.126468	-0.162602	-0.174797	-0.198284
							D057	AgRP-Gi	CR	Veh	0	-0.0809109	-0.132267	-0.180717	-0.221899	-0.217054
							C926	AgRP-Gi	CR	Veh	0	-0.0745098	-0.120098	-0.14951	-0.184314	-0.265686
							B810	AgRP-Gi	CR	CNO	0	-0.0540897	-0.0932278	-0.131486	-0.152595	-0.183817
							B811	AgRP-Gi	CR	CNO	0	-0.0552621	-0.095896	-0.114588	-0.150345	-0.164161
							B660	AgRP-Gi	CR	CNO	0	-0.072695	-0.113918	-0.129876	-0.149379	-0.173759
							C213	AgRP-Gi	CR	CNO	0	-0.0950647	-0.120955	-0.144822	-0.174353	-0.213592
							C561	AgRP-Gi	CR	CNO	0	-0.0532771	-0.103488	-0.136834	-0.164814	-0.190494
							C662	AgRP-Gi	CR	CNO	0	-0.0356044	-0.0830769	-0.117363	-0.149451	-0.175385
							C671	AgRP-Gi	CR	CNO	0	-0.0193216	-0.0991842	-0.131816	-0.18377	-0.258051
							D055	AgRP-Gi	CR	CNO	0	-0.0975705	-0.146552	-0.194749	-0.230408	-0.276254
							D060	AgRP-Gi	CR	CNO	0	-0.0835235	-0.131903	-0.211775	-0.242355	-0.229119
	Figure 4 d.	1-h food intake								Figure 4 e.	Latency
	ID	Genotipe	Condition	Treatment	1	2	3	4		ID	Genotipe	Condition	Treatment	1	2	3	4
	C560	AgRP-Gi	CR	Veh	0.457	0.869	1.293	0.725		C673	AgRP-Gi	CR	Veh	160	39	16	32
	C670	AgRP-Gi	CR	Veh	0.303	0.536	1.002	0.655		D223	AgRP-Gi	CR	Veh	134	23	12	94
	C673	AgRP-Gi	CR	Veh	0.884	1.463	0.827	0.154		D295	AgRP-Gi	CR	Veh	86	12	15	16
	D223	AgRP-Gi	CR	Veh	0.919	1.272	1.073	0.173		D300	AgRP-Gi	CR	Veh	259	30	6	142
	D295	AgRP-Gi	CR	Veh	1.044	1.28	1.409	0.293
	D300	AgRP-Gi	CR	Veh	0.997	1.333	1.368	0.07
	D219	AgRP-Gi	CR	Veh	1.094	1.284	1.46	1.43		C666	AgRP-Gi	CR	CNO	270	240	9	19
										C674	AgRP-Gi	CR	CNO	300	275	24	19
										D078	AgRP-Gi	CR	CNO	33	20	12	43
	C561	AgRP-Gi	CR	CNO	0.422	0.52	1.035	1.3		D298	AgRP-Gi	CR	CNO	219	154	89	17
	C662	AgRP-Gi	CR	CNO	0.416	0.883	1.207	1.207		D297	AgRP-Gi	CR	CNO	300	270	18	33
	C666	AgRP-Gi	CR	CNO	0.77	0.86	0.825	1.025
	C674	AgRP-Gi	CR	CNO	0.44	1.033	1.362	0.815
	D298	AgRP-Gi	CR	CNO	0.717	1.086	1.204	1.133
	D297	AgRP-Gi	CR	CNO	0.727	0.903	1.167	0.319
	Figure 4 f.	4-h Saccharin intake									Figure 4 g and h.		c-Fos and AgRP
	ID	Genotipe	Condition	Treatment	0	1	2	3	4		ID	Genotipe	Condition	Treatment	c-Fos PVH	c-Fos ARH	AgRP ARH	c-Fos/AgRP ARH	% coloc/AgRP ARH	AgRP intensity
	B044	AgRP-Gi	CR	Veh	0.1	0.66	0.41	1.77	4.24		D057	AgRP-Gi	CR	Veh	70.5	123.6	64.8	57.4	0.885802	0.0119879
	B107	AgRP-Gi	CR	Veh	0.08	0.45	0.17	0.55	0.9		C932	AgRP-Gi	CR	Veh	11	26.1667	39.8333	14.8333	0.372385	0.00831738
	B809	AgRP-Gi	CR	Veh	0.16	0.7	0.3	1.17	0.33		C216	AgRP-Gi	CR	Veh	15	17.6	31	5	0.16129	0.0159247
	C257	AgRP-Gi	CR	Veh	0.05	0.05	1.01	2.36	5.65		C670	AgRP-Gi	CR	Veh		101.857	50.5714	23.2857	0.460452	0.00153077
	C560	AgRP-Gi	CR	Veh	0.25	0.21	0.25	0.36	0.61		C560	AgRP-Gi	CR	Veh	28	52.75	30.5	14.25	0.467213	0.0112251
	C667	AgRP-Gi	CR	Veh	0.1	0.42	0.34	1.09	1.11
	C670	AgRP-Gi	CR	Veh	0.15	0.19	0.38	0.57	2.12
	C932	AgRP-Gi	CR	Veh	0.24	0.11	0.96	1.97	3.52		B660	AgRP-Gi	CR	CNO	7	35.25	36.25	15.75	0.434483	0.00759144
	D057	AgRP-Gi	CR	Veh	0.06	0.04	0.78	2.35	1.07		B811	AgRP-Gi	CR	CNO	15	9	15	0	0	0.00160408
	C673	AgRP-Gi	CR	Veh	0.3	0.61	2.57	6.61	1.06		B810	AgRP-Gi	CR	CNO	10	5.5	23.5	2.5	0.106383	0.00674421
	D223	AgRP-Gi	CR	Veh	0.08	0.23	0.22	7.61	4.73		C662	AgRP-Gi	CR	CNO	13
	D295	AgRP-Gi	CR	Veh	0.09	0.38	0.29	2.93	7.6		C213	AgRP-Gi	CR	CNO	8.75	28	25.8333	6.83333	0.264516	0.00976642
											C561	AgRP-Gi	CR	CNO		16	33.6667	6.33333	0.188119	0.00320868
	B198	AgRP-Gi	CR	CNO	0.2	0.06	0.29	0.77	2.94
	B109	AgRP-Gi	CR	CNO	0.04	0.08	0.08	0.68	0.83
	C561	AgRP-Gi	CR	CNO	0.16	0.02	0.03	0.54	1.8
	C662	AgRP-Gi	CR	CNO	0.28	0.06	0.25	0.32	1.52
	C671	AgRP-Gi	CR	CNO	0.19	0.06	0.27	1.27	4.01
	C931	AgRP-Gi	CR	CNO	0.09	0.96	0.07	0.09	0.1
	C674	AgRP-Gi	CR	CNO	0.05	0.03	0.05	1.45	3.15
	D298	AgRP-Gi	CR	CNO	0.1	0.13	0.09	0.45	2.48
	B810	AgRP-Gi	CR	CNO	0.5	1.52	0.92	1.75	1.74
	B811	AgRP-Gi	CR	CNO	1.23	1.24	1.49	2.25	1.87
	D297	AgRP-Gi	CR	CNO	0.04	0.69	0.02	3.07	1.49
	Excluded animals

## Sheet: Sup. Fig 1.
	Supplementary Figure 1 a.			Food intake / gr Body weight							Supplementary Figure 1 b.			Body weight
	ID	Condition	Group	0	1	2	3	4	5		ID	Condition	Group	0	1	2	3	4	5
	PBS 1	FED	ARH-intact	0.166148	0.151017	0.15307	0.128947	0.135892	0.137202		PBS 1	FED	ARH-intact	23.11	22.8	22.8	22.15	22.23	22.37
	9841	FED	ARH-intact	0.133441	0.139113	0.162404	0.129556	0.119262	0.130647		9841	FED	ARH-intact	24.8	24.63	25.24	24.4	24.57	24.57
	9843	FED	ARH-intact	0.164632	0.139351	0.143633	0.140892	0.139358	0.129881		9843	FED	ARH-intact	24.04	23.95	23.99	23.68	23.56	23.37
	SF 4	FED	ARH-intact	0.143642	0.157916	0.139589	0.185882	0.172269	0.160673		SF 4	FED	ARH-intact	25.14	25.79	25.5	26.18	26.14	26.38
	SF 7	FED	ARH-intact	0.151088	0.141397	0.141156	0.145249	0.153782	0.142439		SF 7	FED	ARH-intact	23.48	23.52	23.89	23.93	23.94	23.92
	MSG 1	FED	ARH-ablated	0.156748	0.144341	0.136626	0.150267	0.124867	0.136216		MSG 1	FED	ARH-ablated	19.26	19.03	18.7	18.82	18.5	18.41
	MSG 5	FED	ARH-ablated	0.138095	0.153754	0.161645	0.149742	0.14977	0.155844		MSG 5	FED	ARH-ablated	16.78	17.26	17.43	17.36	17.71	17.71
	MSG 22	FED	ARH-ablated	0.177316	0.147509	0.16716	0.166586	0.190204	0.171442		MSG 22	FED	ARH-ablated	20.27	20.28	20.77	21.03	21.29	21.55
	MSG 24	FED	ARH-ablated	0.162058	0.152125	0.16174	0.158416	0.173604	0.151433		MSG 24	FED	ARH-ablated	17.88	17.93	18.18	18.26	18.49	18.67
	MSG 28	FED	ARH-ablated	0.155927	0.137707	0.162162	0.157531	0.166914	0.122911		MSG 28	FED	ARH-ablated	19.97	19.98	20.25	20.25	20.34	19.98
	MSG 29	FED	ARH-ablated	0.150242	0.1125	0.117322	0.138531	0.176503	0.152626		MSG 29	FED	ARH-ablated	18.4	18.07	17.83	18.3	18.28	18.4
	9840	CR	ARH-intact	0.128809	0.141593	0.0600593	0.0634899	0.0669014	0.0698677		9840	CR	ARH-intact	24.86	23.61	22.35	21.3	20.41	19.69
	9842	CR	ARH-intact	0.154506	0.133791	0.0629513	0.0655205	0.0687222	0.0715092		9842	CR	ARH-intact	23.32	22.16	21.23	20.27	19.48	18.58
	D5	CR	ARH-intact	0.172698	0.152004	0.0716699	0.0743385	0.0771666	0.0805405		D5	CR	ARH-intact	21.71	20.72	20.03	19.27	18.5	17.61
	SF 2	CR	ARH-intact	0.139808	0.156923	0.0629769	0.0673048	0.0747758	0.0765312		SF 2	CR	ARH-intact	22.75	21.23	19.85	17.84	17.47	17.65
	SF 3	CR	ARH-intact	0.141804	0.138169	0.0617967	0.0642822	0.06898	0.0733708		SF 3	CR	ARH-intact	23.16	21.15	20.41	19.02	17.8	17.09
	SF 6	CR	ARH-intact	0.135944	0.162659	0.0642547	0.0658391	0.0716056	0.0774156		SF 6	CR	ARH-intact	22.87	20.73	20.14	18.56	17.18	17.17
	SF 9	CR	ARH-intact	0.118608	0.146832	0.0567855	0.0601961	0.0629439	0.0662885		SF 9	CR	ARH-intact	23.36	21.59	20.4	19.43	18.51	17.44
	MSG 2	CR	ARH-ablated	0.144761	0.127273	0.0606589	0.0646969	0.0663325	0.0686275		MSG 2	CR	ARH-ablated	22.55	20.64	19.63	18.95	18.36	17.7
	MSG 4	CR	ARH-ablated	0.13449	0.134706	0.0642497	0.0680039	0.0703741	0.0733506		MSG 4	CR	ARH-ablated	23.31	21.79	20.69	20.05	19.25	18.46
	D2	CR	ARH-ablated	0.13913	0.141321	0.0632884	0.06803	0.0710432	0.0744201		D2	CR	ARH-ablated	19.53	18.55	17.36	16.68	15.95	14.05
	D3	CR	ARH-ablated	0.135371	0.156761	0.0612992	0.0643337	0.0675351	0.0699326		D3	CR	ARH-ablated	23.22	21.86	20.86	19.96	19.29	18.05
	D4	CR	ARH-ablated	0.147788	0.144227	0.060947	0.065099	0.0689331	0.0719279		D4	CR	ARH-ablated	22.95	21.33	20.2	19.12	18.31	17.87
	MSG 23	CR	ARH-ablated	0.158924	0.156158	0.0711983	0.0745342	0.0788909	0.088157		MSG 23	CR	ARH-ablated	20.3	18.61	17.71	16.77	15.03	14.17
	MSG 25	CR	ARH-ablated	0.151007	0.129819	0.0637224	0.0659066	0.0682432	0.0721692		MSG 25	CR	ARH-ablated	20.49	19.02	18.42	17.76	16.78	15.36
	MSG 21	CR	ARH-ablated	0.134425	0.152802	0.0657721	0.0683694	0.076287	0.0768299		MSG 21	CR	ARH-ablated	22.84	21.24	20.36	18.26	18.17	17.67
	MSG 26	CR	ARH-ablated	0.165829	0.17088	0.074813	0.0777433	0.0819869	0.0886659		MSG 26	CR	ARH-ablated	21.36	20.05	19.32	18.32	16.94	15.14
	MSG 27	CR	ARH-ablated	0.134465	0.158716	0.0705764	0.0731366	0.0753344	0.0838078		MSG 27	CR	ARH-ablated	21.8	19.95	19.32	18.69	16.86	15.29
	MSG 30	CR	ARH-ablated	0.144449	0.150431	0.0725734	0.070648	0.0746544	0.079013		MSG 30	CR	ARH-ablated	23.2	20.09	20.68	19.53	18.44	16.38
														Body weight change
											ID	Condition	Group	0	1	2	3	4	5
											PBS 1	FED	ARH-intact	0	-0.0134141	-0.0134141	-0.0415405	-0.0380788	-0.0320208
											9841	FED	ARH-intact	0	-0.00685484	0.0177419	-0.016129	-0.00927419	-0.00927419
											9843	FED	ARH-intact	0	-0.00374376	-0.00207987	-0.014975	-0.0199667	-0.0278702
											SF 4	FED	ARH-intact	0	0.0258552	0.0143198	0.0413683	0.0397772	0.0493238
											SF 7	FED	ARH-intact	0	0.00170358	0.0174617	0.0191652	0.0195911	0.0187394
											MSG 1	FED	ARH-ablated	0	-0.0119418	-0.0290758	-0.0228453	-0.03946	-0.0441329
											MSG 5	FED	ARH-ablated	0	0.0286055	0.0387366	0.034565	0.0554231	0.0554231
											MSG 22	FED	ARH-ablated	0	0.00049334	0.024667	0.0374938	0.0503207	0.0631475
											MSG 24	FED	ARH-ablated	0	0.00279642	0.0167785	0.0212528	0.0341163	0.0441834
											MSG 28	FED	ARH-ablated	0	0.000500751	0.014021	0.014021	0.0185278	0.000500751
											MSG 29	FED	ARH-ablated	0	-0.0179348	-0.0309783	-0.00543478	-0.00652174	0
											9840	CR	ARH-intact	0	-0.0502816	-0.100965	-0.143202	-0.179002	-0.207965
											9842	CR	ARH-intact	0	-0.0497427	-0.0896226	-0.130789	-0.164666	-0.203259
											D5	CR	ARH-intact	0	-0.0456011	-0.0773837	-0.112391	-0.147858	-0.188853
											SF 2	CR	ARH-intact	0	-0.0668132	-0.127473	-0.215824	-0.232088	-0.224176
											SF 3	CR	ARH-intact	0	-0.0867876	-0.118739	-0.178756	-0.231434	-0.26209
											SF 6	CR	ARH-intact	0	-0.0935724	-0.11937	-0.188456	-0.248798	-0.249235
											SF 9	CR	ARH-intact	0	-0.0757705	-0.126712	-0.168236	-0.20762	-0.253425
											MSG 2	CR	ARH-ablated	0	-0.0847007	-0.12949	-0.159645	-0.185809	-0.215078
											MSG 4	CR	ARH-ablated	0	-0.0652081	-0.112398	-0.139854	-0.174174	-0.208065
											D2	CR	ARH-ablated	0	-0.0501792	-0.111111	-0.145929	-0.183308	-0.280594
											D3	CR	ARH-ablated	0	-0.0585702	-0.101637	-0.140396	-0.169251	-0.222653
											D4	CR	ARH-ablated	0	-0.0705882	-0.119826	-0.166885	-0.202179	-0.221351
											MSG 23	CR	ARH-ablated	0	-0.0832512	-0.127586	-0.173892	-0.259606	-0.30197
											MSG 25	CR	ARH-ablated	0	-0.0717423	-0.101025	-0.133236	-0.181064	-0.250366
											MSG 21	CR	ARH-ablated	0	-0.0700525	-0.108581	-0.200525	-0.204466	-0.226357
											MSG 26	CR	ARH-ablated	0	-0.0613296	-0.0955056	-0.142322	-0.206929	-0.291199
											MSG 27	CR	ARH-ablated	0	-0.0848624	-0.113761	-0.142661	-0.226606	-0.298624
											MSG 30	CR	ARH-ablated	0	-0.134052	-0.108621	-0.15819	-0.205172	-0.293966

## Sheet: Sup Fig 2.
	Supplementary Figure 3 a and c.			c-Fos
	ID	Genotipe	Condition	LHA	PVT
	6321	WT	Fed	21.2	28.5
	9764	WT	Fed	20.8333	23.6667
	9769	WT	Fed	13.5	20.2
	9698	WT	Fed	7.375	7.33333
	9613	WT	Fed	10.625	11
	9721	WT	CR	21	34.4
	9766	WT	CR	36.4	33.5
	9765	WT	CR	26.2	37.25
	9770	WT	CR	20.25	18.8
	9720	WT	CR	15.75	10.8333
	Supplementary Figure 3 e.		LHA AgRP area			Supplementary Figure 3 g.		PVT AgRP area
	ID	Genotipe	Condition			ID	Genotipe	Condition
	8266	WT	Fed	0.035		8266	WT	Fed	0.191
	8275	WT	Fed	0.058		8275	WT	Fed	0.132
	8277	WT	Fed	0.037		8277	WT	Fed	0.166
	A088	WT	Fed	0.02		A088	WT	Fed	0.056
	8268	WT	CR	0.018		8268	WT	CR	0.028
	8253	WT	CR	0.014		8253	WT	CR	0.051
	8276	WT	CR	0.024		8276	WT	CR	0.055
	8278	WT	CR	0.034		8278	WT	CR	0.053
	8981	WT	CR	0.021		8981	WT	CR	0.175
	9103	WT	CR	0.022		9103	WT	CR	0.117

## Sheet: Sup. Fig 4.
Supplementary Figure 4 a.		2-h food intake
ID	Genotipo	Treat 1	Treat 2	Pellet 0	Pellet 120	FI
A134	AgRP-Cre	Veh	Ghrelina	2.29	1.91	0.38
A184	AgRP-Cre	Veh	Ghrelina	2.054	1.893	0.161
A302	AgRP-Cre	Veh	Ghrelina	1.76	1.54	0.22
A299	AgRP-Cre	Veh	Ghrelina	1.755	1.56	0.195
A134	AgRP-Cre	Veh	Ghrelina	2.202	1.809	0.393
A184	AgRP-Cre	Veh	Ghrelina	2.045	1.887	0.158
A642	AgRP-Cre	Veh	Ghrelina	1.572	1.182	0.39
B060	AgRP-Cre	Veh	Ghrelina	2.116	1.813	0.303
C854	Gi-DREADD	Veh	Ghrelina	2.022	1.765	0.257
C930	Gi-DREADD	Veh	Ghrelina	1.846	1.58	0.266
C957	Gi-DREADD	Veh	Ghrelina	1.94	1.69	0.25
B053	AgRP-Cre	CNO	Ghrelina	2.229	2.119	0.11
B601	AgRP-Cre	CNO	Ghrelina	1.948	1.625	0.323
B697	AgRP-cre	CNO	Ghrelina	2.063	1.803	0.26
C936	WT	CNO	Ghrelina	1.799	1.543	0.256
C937	WT	CNO	Ghrelina	2.283	1.929	0.354
D052	WT	CNO	Ghrelina	1.952	1.8	0.152
B815	Gi-DREADD	CNO	Ghrelina	2.137	1.932	0.205
C853	Gi-DREADD	CNO	Ghrelina	1.989	1.703	0.286
C930	Gi-DREADD	CNO	Ghrelina	1.766	1.497	0.269
C957	Gi-DREADD	CNO	Ghrelina	1.855	1.535	0.32
C257	AgRP-Gi	Veh	Ghrelina	1.899	1.573	0.326
C258	AgRP-Gi	Veh	Ghrelina	1.79	1.474	0.316
C216	AgRP-Gi	Veh	Ghrelina	1.774	1.069	0.705
B049	AgRP-Gi	Veh	Ghrelina	2.658	2.547	0.111
B198	AgRP-Gi	Veh	Ghrelina	2.345	2.207	0.138
B109	AgRP-Gi	Veh	Ghrelina	2.196	1.79	0.406
B660	AgRP-Gi	Veh	Ghrelina	1.956	1.568	0.388
B813	AgRP-Gi	Veh	Ghrelina	2.01	1.849	0.161
A183	AgRP-Gi	CNO	Ghrelina	2.1	2.068	0.032
A185	AgRP-Gi	CNO	Ghrelina	1.928	1.89	0.038
A186	AgRP-Gi	CNO	Ghrelina	2.148	2.069	0.079
A230	AgRP-Gi	CNO	Ghrelina	2.206	2.109	0.097
A232	AgRP-Gi	CNO	Ghrelina	2.003	1.91	0.093
A421	AgRP-Gi	CNO	Ghrelina	1.734	1.735	0
A422	AgRP-Gi	CNO	Ghrelina	1.716	1.716	0
A423	AgRP-Gi	CNO	Ghrelina	1.702	1.707	0
A429	AgRP-Gi	CNO	Ghrelina	1.798	1.795	0.003
A185	AgRP-Gi	CNO	Ghrelina	1.89	1.877	0.013
A186	AgRP-Gi	CNO	Ghrelina	2.101	2.066	0.035
A230	AgRP-Gi	CNO	Ghrelina	2.203	2.107	0.096
A232	AgRP-Gi	CNO	Ghrelina	2.001	1.91	0.091
A425	AgRP-Gi	CNO	Ghrelina	1.578	1.58	0
A427	AgRP-Gi	CNO	Ghrelina	1.558	1.557	0.001
B044	AgRP-Gi	CNO	Ghrelina	2.23	2.171	0.059
B108	AgRP-Gi	CNO	Ghrelina	1.984	1.901	0.083
B107	AgRP-Gi	CNO	Ghrelina	2.157	2.121	0.036
B110	AgRP-Gi	CNO	Ghrelina	2.164	2.164	0
B810	AgRP-Gi	CNO	Ghrelina	2.087	2.076	0.011
B811	AgRP-Gi	CNO	Ghrelina	2.059	2.022	0.037
C213	AgRP-Gi	CNO	Ghrelina	1.786	1.785	0.001

## Sheet: Sup. Fig 5.
Supplementary Figure 5 a.		1-h Food intake							Supplementary Figure 5 b.			4-h Saccharin intake
ID	Genotipe	Condition	Treatment	1	2	3	4		ID	Genotipe	Condition	Treatment	Basal	1	2	3	4	AgRP ARH	c-Fos%AgRP	%coloc/AgRP
C664	Gi-DREADD	CR	Veh	0.749	1.138	1.138	0.884		C271	AgRP-Cre	CR	Veh	0.1	0.05	0.22	0.27	1.13	29	6	0.206897
C668	AgRP-Cre	CR	Veh	0.518	0.912	1.106	0.719		C558	AgRP-Cre	CR	Veh	0.3	0.06	0.24	1.1	2.53
C672	AgRP-Cre	CR	Veh	0.772	1.089	1.272	0.753		C668	AgRP-Cre	CR	Veh	0.14	0.21	1.51	1.2	3.34	36.1667	20.1667	0.557604
D238	WT	CR	Veh	0.055	0.462	0.86	1.02		C286	WT	CR	Veh	0.07	0.27	1.78	6.94	4.57	64.5	56.5	0.875969
D244	WT	CR	Veh	0.856	1.164	1.214	0.949		C296	WT	CR	Veh	0.23	0.29	0.39	1.08	1.59	20.6	3.4	0.165049
D246	WT	CR	Veh	0.763	1.102	1.233	0.406		C687	WT	CR	Veh	0.4	0.36	0.89	0.88	1.51
D241	WT	CR	Veh	0.666	0.965	1.157	0.8		C686	WT	CR	Veh	0.12	0.5	2.21	6.65	5.39
									C938	WT	CR	Veh	0.14	1.09	2.04	6.63	7.82
									C937	WT	CR	Veh	0.08	0.08	0.76	5.46	7.17
C663	Gi-DREADD	CR	CNO	0.326	0.44	0.626	0.713		C930	Gi-DREADD	CR	Veh	0.12	1.36	3.5	8.08	8.53	47.1667	40.1667	0.85159
C669	AgRP-Cre	CR	CNO	0.804	0.907	1.334	1.05
									B601	AgRP-Cre	CR	CNO	0.86	1.67	2.12	2.18	1.74
									B816	AgRP-Cre	CR	CNO	0.78	1.29	1.38	2.06	1.02	49.8333	35.3333	0.70903
									C272	AgRP-Cre	CR	CNO	0.1	0.34	1.02	4.23	7.27
									C559	AgRP-Cre	CR	CNO	0.63	0.5	1.17	1.8	6.73
									C669	AgRP-Cre	CR	CNO	0.06	0.07	0.17	4.26	6.44
									C678	WT	CR	CNO	0.5	0.52	0.67	0.71	2.18
									C676	WT	CR	CNO	0.23	0.15	0.25	0.15	0.51
									D052	WT	CR	CNO	0.48	1.49	0.78	1.97	3.7	30.6667	20.5	0.668478
									B815	Gi-DREADD	CR	CNO	0.28	1.47	1.29	1.31	1.31	16	3	0.1875
									C853	Gi-DREADD	CR	CNO	0.08	0.6	1.89	3.1	5.52	40	15.8	0.395
									C957	Gi-DREADD	CR	CNO	0.1	0.88	0.94	3.57	3
Supplementary Figure 5 c.		BW
ID	Genotipe	Condition	Treatment	0	1	2	3	4	5
B697	AgRP-Cre	CR	Veh	29.18	28.08	27.36	26.52	25.64	24.62
C271	AgRP-Cre	CR	Veh	26.72	24.42	23.41	22.7	22.24	21.48
B960	AgRP-Cre	CR	Veh	28.84	26.24	25.32	25.02	24.13	23.04
C558	AgRP-Cre	CR	Veh	25.99	24.58	23.49	22.58	21.71	21.21
C668	AgRP-Cre	CR	Veh	22.7	20.6	19.22	17.1	16.76	16.92
C286	WT	CR	Veh	25.93	22.96	22.16	21.16	20.43	19.82
C296	WT	CR	Veh	27.2	24.16	23.23	22.62	21.85	21.28
C687	WT	CR	Veh	24.34	22.97	22.05	21	20.56	19.96
C686	WT	CR	Veh	24.23	22.42	21.39	20.16	18.77	18.01
C938	WT	CR	Veh	28.64	26.25	25.13	24.19	23.52	23.07
C937	WT	CR	Veh	25.12	23.03	22.46	22.24	20.47	19.91
C930	Gi-DREADD	CR	Veh	24.4	22.4	21.95	21.01	20.02	19.72
B601	AgRP-Cre	CR	CNO	25.02	22.37	21.15	20.13	19.62	19.13
B816	AgRP-Cre	CR	CNO	26.84	25.28	24.43	23.5	22.62	21.39
C272	AgRP-Cre	CR	CNO	30.2	27.5	26.01	24.95	24.13	22.78
C559	AgRP-Cre	CR	CNO	27.88	25.71	24.64	23.53	22.45	21.05
C669	AgRP-Cre	CR	CNO	23.11	22.19	20.59	19.57	18.35	17.52
B815	Gi-DREADD	CR	CNO	23.14	22.77	22.33	21.45	20.76	20.2
B965	Gi-DREADD	CR	CNO	21.91	20.33	19.53	19.03	18.69	17.9
C663	Gi-DREADD	CR	CNO	20.3	19.7	18.8	18.07	17.51	17
C853	Gi-DREADD	CR	CNO	27.05	24.97	24.18	23	22.71	22.07
C957	Gi-DREADD	CR	CNO	21.51	19.05	18.55	17.5	16.8	16.17
C287	WT	CR	CNO	24.48	21.31	20.5	19.75	18.96	18.08
C678	WT	CR	CNO	22.93	21.6	20.84	19.82	19.02	17.74
C676	WT	CR	CNO	22.56	21.5	20.37	19.6	18.86	18.52
C936	WT	CR	CNO	24.85	22.73	22.11	21.1	20.65	20.26
D052	WT	CR	CNO	21.75	19.34	18.82	17.93	16.95	16.26
BW from AgRP-Gi animals are in Fig 4.
		BW change
ID	Genotipe	Condition	Treatment	0	1	2	3	4	5
B697	AgRP-Cre	CR	Veh	0	-0.0376971	-0.0623715	-0.0911583	-0.121316	-0.156271
C271	AgRP-Cre	CR	Veh	0	-0.0860778	-0.123877	-0.150449	-0.167665	-0.196108
B960	AgRP-Cre	CR	Veh	0	-0.0901526	-0.122053	-0.132455	-0.163315	-0.20111
C558	AgRP-Cre	CR	Veh	0	-0.0542516	-0.0961908	-0.131204	-0.164679	-0.183917
C668	AgRP-Cre	CR	Veh	0	-0.092511	-0.153304	-0.246696	-0.261674	-0.254626
C286	WT	CR	Veh	0	-0.114539	-0.145391	-0.183957	-0.21211	-0.235634
C296	WT	CR	Veh	0	-0.111765	-0.145956	-0.168382	-0.196691	-0.217647
C687	WT	CR	Veh	0	-0.0562859	-0.0940838	-0.137223	-0.1553	-0.179951
C686	WT	CR	Veh	0	-0.0747008	-0.11721	-0.167974	-0.22534	-0.256707
C938	WT	CR	Veh	0	-0.0834497	-0.122556	-0.155377	-0.178771	-0.194483
C937	WT	CR	Veh	0	-0.0832006	-0.105892	-0.11465	-0.185111	-0.207404
C930	Gi-DREADD	CR	Veh	0	-0.0819672	-0.10041	-0.138934	-0.179508	-0.191803
B601	AgRP-Cre	CR	CNO	0	-0.105915	-0.154676	-0.195444	-0.215827	-0.235412
B816	AgRP-Cre	CR	CNO	0	-0.0581222	-0.0897914	-0.124441	-0.157228	-0.203055
C272	AgRP-Cre	CR	CNO	0	-0.089404	-0.138742	-0.173841	-0.200993	-0.245695
C559	AgRP-Cre	CR	CNO	0	-0.0778336	-0.116212	-0.156026	-0.194763	-0.244978
C669	AgRP-Cre	CR	CNO	0	-0.0398096	-0.109044	-0.15318	-0.205971	-0.241887
B815	Gi-DREADD	CR	CNO	0	-0.0159896	-0.0350043	-0.0730337	-0.102852	-0.127053
B965	Gi-DREADD	CR	CNO	0	-0.0721132	-0.108626	-0.131447	-0.146965	-0.183021
C663	Gi-DREADD	CR	CNO	0	-0.0295567	-0.0738916	-0.109852	-0.137438	-0.162562
C853	Gi-DREADD	CR	CNO	0	-0.0768946	-0.1061	-0.149723	-0.160444	-0.184104
C957	Gi-DREADD	CR	CNO	0	-0.114365	-0.13761	-0.186425	-0.218968	-0.248257
C287	WT	CR	CNO	0	-0.129493	-0.162582	-0.193219	-0.22549	-0.261438
C678	WT	CR	CNO	0	-0.0580026	-0.091147	-0.13563	-0.170519	-0.226341
C676	WT	CR	CNO	0	-0.0469858	-0.0970745	-0.131206	-0.164007	-0.179078
C936	WT	CR	CNO	0	-0.0853119	-0.110262	-0.150905	-0.169014	-0.184708
D052	WT	CR	CNO	0	-0.110805	-0.134713	-0.175632	-0.22069	-0.252414
